# Supplementary material for: Individual, family, school and neighborhood predictors related to different levels of physical activity in adolescents: A cross-sectional study
Source: PLoS One. 2024 Aug 23;19(8):e0304737. doi: 10.1371/journal.pone.0304737 (PMC11343401; doi:10.1371/journal.pone.0304737)
Supplement: S1 File — (XLSX) [file pone.0304737.s002.xlsx]

## Sheet: Planilha1
CODE	Steps	LPA_min_day	MPA_min_day	VPA_min_day	MVPA_min_day	AGE_years	Sexy	Who do you live with	Work	School_Travel	PA_extracurricular	Alcohol	Stress	Loneliness	BMI	BF	SIT	SLEEP_Acelerometer	Education of the head of the family	MVPA_household head	BMI_household head	SS	Physical education class	SPACES for physical education	School	School offers after-school sports activities	Condition_Spaces	Location_walk	Easy to walk to the bus stop	Pavement	Lighting	Crime	Travel time to the bus stop
10001	9718.86	203.75	54.2857	29.4286	83.7143	15	2	1	1	2	1	2	2	2	2	3	9.14286	7.89722	2	1	2	1	2	2	1	2	2	2	1	2	1	2	1
10002	11404.1	157.643	48.6071	51.75	100.357	15	1	1	2	2	1	2	1	1	4	3	9.14286	6.775	2	1	2	2	2	1	1	2	3	1	1	1	1	1	1
10003	6454.57	152.964	31.5357	21.1071	52.6429	16	2	1	2	1	1	2	3	2	2	3	10.5714	7.82778	2	2	1	1	2	1	1	2	3	1	1	1	2	1	1
10004	3953.86	114.607	18.6786	10.1429	28.8214	15	1	1	2	1	1	2	1	1	2	2	7	7.92222	3	-	-	-	2	2	1	2	3	1	1	1	2	2	1
10005	4722.29	117.393	26.25	18.5	44.75	15	2	1	2	1	1	2	3	2	2	2	8.15476	8.725	3	1	3	2	2	1	1	2	3	1	2	1	1	2	1
10006	4937.71	127.679	17.5	12.9643	30.4643	16	2	1	2	1	1	1	2	2	2	3	4.28571	7.80833	2	2	3	2	2	1	1	2	3	1	1	1	1	2	1
10007	9612.14	185.964	52.5	29.25	81.75	15	2	1	2	1	1	2	3	2	2	3	4.78571	6.30833	2	2	3	2	2	2	1	1	2	1	1	1	1	1	2
10008	3725.71	115.893	15.9286	4.96429	20.8929	15	2	1	2	1	1	2	1	2	2	3	8.80952	7.53889	2	2	2	3	2	1	1	2	3	1	1	1	1	1	1
10009	8069.29	146.893	39.6429	10.6786	50.3214	15	2	1	2	1	1	2	3	2	2	3	8.57143	7.55556	3	1	3	2	2	1	1	2	3	1	1	1	1	1	1
10010	6712.43	136.393	46.0714	8.85714	54.9286	15	2	1	1	1	1	2	1	2	3	3	10	7.61667	2	1	2	2	2	1	1	2	3	1	2	1	1	1	1
10011	8011.14	169.25	50.8929	22.4286	73.3214	14	2	1	2	1	1	2	3	2	2	3	6.78571	10.0139	3	2	3	3	2	1	1	2	3	1	1	1	1	1	1
10012	6691.33	147.333	40.8333	11.8333	52.6667	16	2	1	2	1	1	1	1	1	2	3	9.97619	9.34444	4	1	3	3	2	1	1	2	3	1	1	1	1	2	1
10013	5912.86	136.464	26.4643	3.78571	30.25	15	2	1	2	1	1	2	3	2	1	2	11.7143	7.72143	4	2	1	2	2	1	1	2	3	1	1	1	2	1	1
10014	7746.14	209.179	35.4286	9.10714	44.5357	15	2	1	2	1	1	2	2	2	2	3	3.71429	7.98889	3	2	1	2	2	2	1	1	3	1	2	1	1	2	1
10015	9370.29	161.036	38.9286	25	63.9286	15	1	1	2	1	1	2	1	2	2	2	4.78571	7.29444	4	2	3	2	2	2	1	2	3	1	1	2	1	2	2
10016	6413.57	216.071	32.5	6.28571	38.7857	16	2	1	2	1	1	2	1	2	2	2	10.1429	7.50278	2	2	1	2	2	2	1	2	2	1	1	1	1	2	2
10017	4078.86	132.25	20.8214	12.75	33.5714	16	1	1	2	1	1	2	2	3	2	2	4.71429	8.04167	1	2	2	2	2	2	1	2	2	1	1	1	2	1	3
10018	11222	173.107	65.8571	25.7857	91.6429	16	2	1	2	1	1	2	2	3	1	2	5.80952	8.16389	1	2	2	2	2	2	1	2	2	2	2	2	2	2	2
10019	5922.43	104.536	28.7143	16.0357	44.75	16	2	1	2	1	1	2	3	3	2	2	5.52381	7.33333	2	2	2	2	1	2	1	2	2	2	1	1	1	1	1
10020	6719.29	120.679	32.8214	33.6786	66.5	15	1	1	2	1	1	2	3	2	2	2	1.71429	7.5	2	1	1	3	2	2	1	2	2	1	1	1	2	2	2
10021	5228.86	135.429	36.6429	8.21429	44.8571	16	2	1	1	1	1	1	3	2	2	3	5	6.78056	1	2	1	3	1	2	1	2	3	1	1	2	2	1	1
10022	6093.86	122.857	33.9643	12.3214	46.2857	16	1	1	2	1	1	2	1	1	2	2	3.71429	7.51667	1	1	1	2	1	2	1	2	2	1	1	1	1	2	3
20001	6122.14	174.536	36.8214	19.1786	56	14	1	1	2	2	1	2	1	2	3	3	6.09524	8.59722	2	2	2	3	2	1	2	2	2	1	1	2	2	2	1
20002	6547.29	148.679	35.9643	19.8214	55.7857	15	2	1	2	2	1	2	2	3	2	2	7.57143	6.84444	2	1	3	2	2	1	2	2	2	1	1	2	2	1	1
20003	10539.1	242.964	52.8571	32.8214	85.6786	14	2	1	2	2	1	2	2	3	2	3	12	6.97778	3	2	1	2	2	1	2	1	2	1	1	2	2	1	2
20004	5904.86	166.321	26.9643	17.7857	44.75	16	2	1	2	2	1	2	1	2	2	2	5.57143	7.65556	4	2	1	2	2	1	2	1	1	1	1	1	1	2	3
20005	4076.14	124.25	16.6071	6.57143	23.1786	15	1	1	2	2	1	2	2	3	2	2	12	7.59167	3	1	1	3	2	1	2	2	3	1	1	2	2	2	1
20006	9625.33	162.667	56	22.1667	78.1667	14	2	1	2	2	1	2	3	3	2	2	8	9.475	2	2	3	3	2	1	2	2	2	2	1	1	2	1	2
20007	9045.43	238.143	53.8214	24.75	78.5714	15	2	1	2	2	1	2	3	2	2	2	8	7.60952	2	1	3	3	2	1	2	1	2	1	1	1	1	1	1
20008	6085.86	151.357	37.5	18.6786	56.1786	14	1	1	2	2	1	2	3	2	4	3	3.71429	7.93611	3	-	-	-	2	1	2	2	2	1	1	1	1	1	1
20010	10645.7	144.536	48.7143	29.5	78.2143	16	1	1	1	1	1	2	2	3	2	2	4.92857	6.76111	3	2	3	2	2	1	2	1	2	1	1	1	1	1	1
20011	5838	123.679	43.4643	14.3929	57.8571	15	2	1	2	1	2	2	1	3	2	2	3.92857	8.08056	2	-	-	-	2	1	2	1	2	2	2	2	1	2	4
20014	4677.43	153.714	26	12.9286	38.9286	15	2	1	2	2	1	2	2	3	2	2	10	7.69722	3	1	2	3	2	1	2	1	3	2	1	2	2	2	1
20015	9826.14	174.357	42.4286	43.4286	85.8571	15	1	1	1	1	1	1	1	2	2	2	15.4286	7.88889	2	1	2	2	2	1	2	1	2	1	1	1	1	2	1
20016	5040	152.893	25.3571	9.92857	35.2857	16	1	1	2	1	1	2	2	2	2	2	8.7619	7.05556	4	-	-	-	2	1	2	1	2	1	1	1	2	2	2
20017	7959	166.964	35.9286	23.8214	59.75	15	2	1	2	2	1	2	1	2	2	2	4.28571	7.44167	3	2	2	2	2	1	2	2	2	1	1	1	1	1	1
20018	5143.14	133.821	33.6786	8.60714	42.2857	15	2	1	2	2	1	2	1	3	4	3	4.21429	7.95	3	1	2	2	1	1	2	1	2	1	1	1	1	2	1
20019	4900.14	140.571	30.5357	5.25	35.7857	15	2	1	2	2	1	2	3	3	4	3	5.07143	8.48056	3	1	2	2	1	1	2	1	3	1	1	2	1	2	1
20020	9051.14	165.643	35.5714	36.1786	71.75	14	2	1	2	2	1	1	2	2	2	3	4.85714	7.58889	3	1	2	2	2	1	2	1	2	2	1	2	1	2	2
20021	5193	127.786	17.3571	10.3214	27.6786	15	1	1	2	1	1	2	1	1	2	2	3.78571	7.79167	4	1	1	2	2	1	2	1	2	2	1	2	1	2	2
20022	9011	159.857	37.7143	31	68.7143	15	2	1	2	1	1	2	3	2	2	3	6.28571	7.34167	2	2	3	3	2	1	2	1	3	1	1	1	1	2	1
20023	3951.86	149.393	26.5	9.03571	35.5357	14	2	1	2	1	1	2	3	3	2	3	4.21429	6.95833	3	2	1	3	2	1	2	1	3	1	1	2	2	1	1
20024	5737.43	208.929	45.25	26.6429	71.8929	16	2	1	2	2	1	2	2	2	3	3	3.42857	5.625	3	1	1	2	2	1	2	1	2	2	1	1	1	2	2
20025	6149.71	164.643	29.6786	6.96429	36.6429	15	2	1	2	1	1	2	1	1	2	3	7.85714	7.60556	3	2	2	1	2	1	2	1	3	1	1	1	1	1	1
20026	10653.3	218	58.2143	32.4643	90.6786	14	2	1	2	2	1	2	3	3	2	2	3.14286	8.21667	2	1	1	3	2	1	2	1	2	2	1	2	2	2	2
20027	8863.29	196.929	40.8929	39.1429	80.0357	15	1	1	2	1	1	2	2	2	2	2	4.42857	6.91667	4	1	2	1	2	1	2	1	2	1	1	1	2	2	1
20028	7823	103.5	28.4286	27.5	55.9286	15	2	1	2	2	1	2	3	3	2	2	1.78571	7.64444	2	1	1	3	2	1	2	1	3	1	1	1	1	1	1
20029	7131.14	193.429	44.3571	22.4643	66.8214	15	2	1	2	2	1	1	1	2	2	2	1.71429	8.54444	2	2	1	2	2	2	2	1	2	1	1	2	2	2	2
20030	4097	121.5	21.25	8.03571	29.2857	14	2	1	2	2	1	2	3	3	2	3	11.1429	8.73889	2	2	1	2	2	1	2	2	3	1	1	2	2	2	1
20031	6984.14	168.107	33.7857	17.5357	51.3214	15	2	1	1	2	2	2	3	3	2	2	3.42857	7.81111	2	2	1	1	2	1	2	1	2	1	1	1	2	2	1
20032	5713	150.036	28.1429	11.3214	39.4643	15	1	1	2	2	1	2	1	2	2	2	4.30952	7.29722	3	2	2	2	2	1	2	1	2	1	2	2	2	2	1
20033	6840.43	168.893	28.9286	13.1071	42.0357	15	1	1	2	1	1	2	2	2	2	2	6.5	7.05714	3	2	2	2	2	1	2	1	2	1	1	1	1	2	1
20034	7985	195	44.3214	17.6786	62	14	1	1	1	1	1	1	2	2	3	3	5.61905	7.36111	4	-	-	-	2	1	2	1	2	1	1	1	1	1	1
20035	6911.29	185.107	24.9286	18.8214	43.75	14	2	1	2	2	1	1	2	2	2	3	3.57143	8.23056	3	2	1	2	2	2	2	1	2	2	2	2	2	2	4
20036	9576.71	160.571	48.0357	24.5714	72.6071	14	2	1	2	1	1	2	2	2	3	3	4.71429	7.7	1	1	3	2	2	1	2	1	3	1	1	1	1	1	1
20038	5577.29	146.25	22.7857	5.28571	28.0714	15	2	1	2	2	1	2	3	2	2	3	2.71429	8.02778	3	1	2	2	2	1	2	2	2	1	1	2	1	2	2
20039	8031.38	148.125	34.5625	31.875	66.4375	15	1	1	2	1	1	2	2	2	2	2	7.21429	8.1381	2	1	2	2	2	1	2	2	2	1	1	1	1	2	1
20040	8005.88	159.469	34.625	19.9375	54.5625	16	1	1	1	1	1	1	2	2	2	1	8.28571	8.58095	2	2	3	2	2	2	2	1	2	1	2	2	1	1	1
20041	4302.5	152.458	21.875	6.66667	28.5417	16	2	1	1	1	1	2	3	2	2	2	6.71429	10.2472	3	-	-	-	2	1	2	2	2	1	1	1	1	1	1
20042	8142.75	175.031	36.8438	49.625	86.4688	15	1	1	2	1	1	1	2	2	2	2	6.85714	8.08095	2	1	2	3	2	1	2	1	2	1	1	1	1	2	2
20043	4898.38	127.781	26.25	18.1875	44.4375	15	2	1	2	1	1	2	3	2	3	3	7.71429	7.99048	2	2	1	3	2	1	2	2	2	1	1	1	1	2	2
20044	19597.6	198.812	57.6562	130.438	188.094	15	1	1	2	1	1	1	2	1	2	2	11.4286	6.86905	2	1	3	2	2	1	2	2	2	1	1	2	1	1	1
20046	7431.88	148.938	32.25	17.3438	49.5938	15	2	1	2	2	1	2	3	3	3	3	6	8.76905	2	2	3	3	2	1	2	1	2	2	1	2	2	1	1
20048	13624.8	266.438	65.8438	48.0938	113.938	15	2	1	2	2	1	2	2	2	2	1	4.82143	8.44524	3	1	1	2	2	1	2	2	2	1	1	2	2	2	1
20050	13546	194.607	51.1786	38.3571	89.5357	15	1	1	2	1	1	2	2	2	2	2	3	7.92381	3	1	1	2	2	1	2	1	2	1	1	1	1	2	1
20052	3582.88	83.5625	20.2188	9.28125	29.5	16	1	1	1	1	1	1	2	2	2	2	5.42857	8.59286	4	2	2	1	2	1	2	2	2	1	1	1	1	2	1
20053	14224.8	114.188	57.5	62	119.5	16	1	1	1	1	1	2	3	2	2	1	5	8.56905	2	2	2	2	2	1	2	1	3	2	2	2	2	1	1
20056	9251.75	187.594	48.4062	47.5	95.9062	16	1	1	1	1	1	1	3	3	3	3	7.14286	8.5881	2	2	1	2	2	1	2	2	3	1	1	2	2	1	1
30002	7869.57	180.964	40.5	18.6786	59.1786	15	1	1	2	1	1	2	2	1	2	2	3.57143	7.82778	3	2	3	2	2	1	3	2	3	2	1	1	1	2	1
30003	5065.4	116.35	28.15	11.85	40	16	2	1	2	1	1	1	3	3	3	3	6.42857	9.28333	4	1	1	1	2	1	3	1	3	1	1	1	1	2	1
30004	9372.33	235.292	52.125	27.125	79.25	15	1	1	1	1	1	1	2	2	2	1	7	8.62222	4	2	2	1	2	1	3	2	3	1	2	1	1	2	3
30006	9887.43	236.643	33.8214	41.0714	74.8929	15	1	1	1	1	1	2	2	2	2	3	7.14286	6.65	3	2	2	1	2	1	3	2	3	1	1	1	1	2	1
30007	3886.57	126.179	16.2857	11.3929	27.6786	15	2	1	2	2	1	2	2	2	2	2	10.0952	5.29722	3	1	1	3	2	1	3	2	2	1	1	1	1	1	1
30008	6296.29	134.071	34.75	26.75	61.5	16	2	1	2	1	2	2	1	2	3	3	10.7143	6.70278	3	2	2	2	2	1	3	2	2	1	1	1	1	1	2
30009	6823.86	176.571	30.7857	8.21429	39	15	2	1	2	2	1	2	3	2	2	3	7.80952	7.78611	3	1	3	2	2	1	3	2	2	1	1	2	2	2	2
30010	6418.86	117.893	34.1429	27.6429	61.7857	15	2	1	2	1	1	2	2	2	3	3	9.35714	6.79722	2	-	-	-	2	1	3	2	3	1	1	1	1	1	1
30011	4250.86	130.571	24.0714	14.0357	38.1071	15	1	1	2	1	1	2	2	2	4	3	10.7143	7.36111	3	1	3	2	2	1	3	2	2	1	1	1	1	1	1
30012	9993.29	227.821	57.3929	19.2857	76.6786	15	1	1	1	1	1	1	3	2	4	3	4.42857	8.71111	4	1	1	2	1	1	3	2	3	1	1	1	1	1	1
30013	7447.71	148.25	32.5714	26.4286	59	15	2	1	1	2	1	2	2	3	2	1	7.14286	9.15556	4	2	1	2	2	1	3	2	2	1	1	1	1	2	1
30014	7037.14	163.071	38.5	25.1071	63.6071	15	2	1	2	2	1	1	2	2	1	2	7.42857	7.79444	4	2	1	2	2	1	3	2	2	1	1	1	1	2	1
30015	6888	151	38.0714	17.2143	55.2857	15	2	1	2	2	1	2	2	2	2	3	9.42857	6.39167	3	1	2	2	2	1	3	2	3	1	1	1	2	2	1
30016	7110.4	92.05	24.05	43.95	68	16	1	1	2	1	1	2	2	2	3	2	4.47619	10.0667	2	1	2	2	2	1	3	2	2	1	1	1	1	2	1
30018	11355.9	191.893	43.0714	24.3214	67.3929	16	1	1	1	1	1	1	2	1	2	2	16.2143	7.96111	4	2	3	3	2	1	3	2	3	1	1	1	1	1	1
30021	9124.29	154.679	32.25	49.0714	81.3214	15	1	1	2	1	1	2	1	2	2	2	8.57143	6.86389	2	1	1	2	2	1	3	2	2	2	1	1	2	2	1
30022	8329.86	196.214	38.9286	34.4643	73.3929	16	1	1	2	1	1	2	1	1	3	2	10.5	7.62778	2	1	3	3	3	1	3	2	3	1	1	1	1	2	2
30023	8026.86	175.143	34.5714	38.75	73.3214	14	1	1	2	1	1	2	2	1	2	2	8.42857	7.24722	3	2	3	2	2	1	3	1	2	1	1	1	1	2	1
30024	14908.6	135.286	33.8214	102.714	136.536	15	1	1	1	1	2	2	3	3	2	2	8.14286	4.90278	3	2	1	3	2	1	3	2	3	1	1	1	1	1	1
30025	8604.86	213.75	33.1786	26.3214	59.5	15	1	1	1	1	1	2	2	2	2	2	8.57143	6.92778	2	1	2	2	3	1	3	2	3	1	1	1	1	1	1
30026	4447	101.5	26.25	7.78571	34.0357	15	1	1	2	1	1	2	3	1	3	3	4.85714	6.96389	3	2	1	1	1	1	3	1	2	1	1	1	1	2	1
30027	12328.6	164.464	63.3571	46.8214	110.179	15	2	1	1	1	1	2	3	3	2	2	5.14286	6.86944	3	2	3	1	2	1	3	2	3	1	1	1	1	2	1
30029	7184.14	172.25	23.8214	14.25	38.0714	15	2	1	2	1	1	1	3	2	2	2	6.85714	8.07222	2	2	2	2	2	1	3	2	2	1	1	1	2	2	1
30030	8131.86	171.25	40.7143	26.5	67.2143	15	2	1	1	1	1	2	3	2	2	3	5.35714	6.39444	3	1	2	2	2	1	3	2	3	1	1	2	2	2	2
30033	9643	206.857	38.8929	39.2143	78.1071	15	1	1	1	1	1	1	2	3	2	2	9.14286	7.56111	3	1	2	2	2	1	3	1	3	2	1	1	1	1	1
30034	9267.57	107.357	51.8214	24.8571	76.6786	16	2	1	1	1	1	2	2	3	2	3	11.1429	8.89167	3	1	1	2	2	1	3	2	3	2	1	2	2	1	1
30035	6034	116.357	30.9643	16.4286	47.3929	16	2	1	2	2	1	1	1	2	2	3	6.14286	6.84167	2	1	3	3	2	1	3	2	3	1	1	1	2	2	1
30036	14606.4	196.786	64.7857	40.9286	105.714	16	2	1	1	1	1	1	1	2	2	2	3.7381	7.05	2	2	2	2	2	1	3	2	2	1	1	1	2	1	1
30037	6119	139.464	29.75	16.2857	46.0357	15	2	1	2	1	1	1	3	2	2	3	4.14286	7.88611	3	2	2	3	2	1	3	2	3	1	1	1	1	2	1
30038	10715.6	138.179	41.7857	44.4643	86.25	15	1	1	2	1	1	1	2	2	2	2	8.35714	7.76389	4	1	2	1	2	1	3	2	2	1	1	1	1	2	2
30039	8447.86	83.9286	27.3929	34.2857	61.6786	15	2	1	2	1	1	2	1	2	2	2	4.57143	7.61667	3	2	2	3	2	1	3	1	2	1	1	1	2	1	1
30040	6961.86	127.393	34.25	11.3929	45.6429	15	2	1	2	1	1	2	3	2	2	3	5.35714	6.53333	4	2	2	2	2	1	3	2	3	1	1	2	2	1	1
30041	12866.9	120.179	45.2143	80.2857	125.5	16	1	1	2	1	1	2	3	3	3	3	3	7.38333	3	2	1	2	2	1	3	1	3	1	1	1	1	1	1
30042	8763	170.286	27.6429	41.4286	69.0714	15	1	1	1	1	1	2	1	1	2	2	1.57143	6.91389	2	2	2	2	2	1	3	2	1	1	1	1	1	1	4
30043	10131.4	123.536	48.3214	28.5	76.8214	15	1	1	2	1	1	2	3	2	2	2	4.85714	6.98333	3	1	2	2	2	1	3	2	3	1	1	1	1	2	1
30044	8035.14	179.821	35.1071	17.5357	52.6429	15	2	1	2	2	1	2	1	1	2	2	6.14286	8.11944	2	1	1	1	2	1	3	2	3	1	1	2	2	2	1
30045	9623	198.917	34.0833	22.0417	56.125	15	2	1	1	1	1	2	3	2	2	3	6.14286	5.96667	2	1	3	3	2	1	3	2	2	1	1	1	1	1	1
30047	5792.43	143.714	20.8214	8.28571	29.1071	15	1	1	2	2	2	2	2	3	2	2	3.71429	8.375	2	-	-	-	2	1	3	2	3	1	1	2	1	2	3
30048	8757.86	139.357	38.8571	22.75	61.6071	15	2	1	2	1	1	1	2	2	2	2	13.5714	8.66111	4	2	3	2	2	1	3	2	2	1	2	1	2	1	1
30049	2986.57	91.2857	14.0714	2.64286	16.7143	15	2	1	2	2	2	2	2	2	2	2	11.9286	6.73889	2	1	1	3	2	1	3	1	3	2	1	1	1	2	4
30050	18784.7	202.107	97.8929	81.8929	179.786	15	1	1	1	2	1	1	2	2	2	2	3.5	7.33889	3	1	2	3	2	1	3	1	3	2	2	2	2	1	1
30051	12443.3	172.893	71.5357	69.9286	141.464	15	1	1	2	2	1	2	1	2	2	1	6.28571	7.59167	2	1	3	3	1	1	3	2	2	1	1	1	1	1	1
30052	9550.57	143.071	29.9286	50.0714	80	16	1	1	2	1	1	1	2	2	1	3	1.92857	7.19444	3	1	3	2	2	1	3	2	3	2	1	1	1	2	1
30053	8514.86	170	48.7857	44.3571	93.1429	15	1	1	2	1	2	2	2	2	4	3	7.38095	7.46389	2	2	3	3	2	1	3	2	2	2	1	1	1	2	2
30054	8030.71	149.679	42.4643	40.25	82.7143	15	1	1	2	1	1	2	1	2	2	2	5	7.87222	2	1	3	3	2	1	3	1	2	1	1	1	1	2	1
30056	7649.57	196.036	38.4643	11.2143	49.6786	16	2	1	2	2	2	2	1	2	2	2	1.52381	8.04444	2	1	2	2	1	1	3	1	3	1	1	2	2	1	1
30057	9295.29	181.893	47.2857	25.1429	72.4286	16	2	1	2	2	2	1	3	3	3	3	5.85714	6.875	4	2	3	2	2	1	3	2	3	1	1	2	2	2	1
30058	15618.3	214.679	74.4286	56.2143	130.643	16	2	1	2	1	1	2	2	2	2	1	5.57143	7.81389	1	1	3	3	3	1	3	2	2	1	2	2	1	2	1
40001	8461.14	130.643	32.5357	29.1429	61.6786	15	2	1	2	1	1	2	3	2	2	3	8	7.80833	2	2	2	2	2	1	4	1	2	1	1	1	2	1	1
40002	6546.14	147.5	28.3214	20.8214	49.1429	15	2	1	2	2	2	2	3	3	2	3	6.57143	7.125	3	1	1	2	1	2	4	1	1	2	1	1	2	2	3
40003	8735.86	119.429	37.5714	31.2143	68.7857	15	2	1	2	1	1	2	3	2	2	2	8.07143	6.93889	4	2	1	1	2	1	4	1	2	1	1	1	1	1	1
40005	9974.14	108.5	49.8214	20.0357	69.8571	15	2	1	2	1	1	2	3	3	2	3	11.4286	7.76389	4	2	1	2	2	1	4	2	2	1	1	1	2	1	1
50001	7850.5	133.042	34.7083	11.7083	46.4167	15	1	1	2	1	1	2	1	1	3	3	5.21429	10.8083	4	1	2	2	2	1	5	2	2	1	1	1	1	2	1
50002	7132	175.536	35.6071	25.5	61.1071	16	1	3	2	1	2	2	2	2	2	3	14.2857	6.12778	3	2	1	2	2	2	5	1	1	1	1	1	1	1	3
50003	7876.5	133.917	34.8333	11.875	46.7083	15	1	3	2	1	1	2	3	2	2	2	14.1429	10.1139	4	2	1	1	2	2	5	1	2	1	1	1	1	1	1
50004	6918	102.786	22.7857	23.8571	46.6429	15	1	2	2	1	1	2	1	1	2	2	9.28571	7.25556	3	2	1	2	2	1	5	1	2	1	1	1	1	2	1
50005	7075.71	129.393	25.0714	24.25	49.3214	16	1	1	2	1	1	2	1	2	2	2	5.2619	8.51667	3	2	3	2	2	1	5	1	2	2	1	1	2	2	1
50006	11755.4	218.214	61.5	37.6429	99.1429	16	1	2	1	1	1	1	2	2	2	3	3.32143	5.93333	4	1	1	1	2	2	5	2	2	2	1	1	1	1	1
50007	10547	112.5	42.0357	43.8214	85.8571	16	2	1	2	1	1	2	2	2	2	3	11.2857	7.36111	4	2	1	3	2	2	5	1	1	1	1	1	1	2	2
50008	8529	168.893	19.3929	42.3214	61.7143	16	2	1	2	1	1	2	2	2	2	2	7.85714	7.17222	3	2	3	1	1	1	5	2	1	1	1	1	1	2	1
50009	8997.14	114.536	49.2857	15.4286	64.7143	16	2	3	2	1	1	1	1	2	2	3	8.57143	6.13333	2	1	1	2	2	1	5	1	2	1	1	1	2	2	1
50010	6364.29	117.357	37.6429	14.3929	52.0357	15	2	1	2	1	2	2	2	2	2	3	12.5714	8.19722	2	1	2	3	1	2	5	2	2	1	1	1	1	2	2
50011	9322.43	91	54	10.9643	64.9643	15	2	3	2	1	1	2	3	2	2	2	5.85714	7.42222	4	2	3	1	1	1	5	2	2	1	1	1	1	2	1
50012	7642.71	103.107	39.6786	13.0357	52.7143	15	2	3	2	1	1	1	2	2	2	3	8	6.93056	3	2	2	2	1	1	5	2	2	1	1	1	1	2	1
50013	9283.57	155.607	43.3214	15.0714	58.3929	16	2	3	2	1	1	2	3	2	2	3	15	6.10278	4	2	3	1	2	2	5	1	1	1	1	1	1	2	1
50014	6420.29	96.1786	25.6071	19.0714	44.6786	15	2	1	2	1	1	2	2	2	2	2	1.57143	6.85556	3	2	1	2	2	2	5	2	2	2	1	1	1	2	1
50015	9430	122.821	38.1429	43.6071	81.75	15	1	3	2	1	1	2	1	2	2	2	5.35714	9.75	4	1	2	1	2	1	5	1	2	1	1	1	2	2	1
50017	8718	178.821	37.5	18.9643	56.4643	15	1	3	2	1	1	1	2	2	2	3	8.57143	8.02222	3	1	1	1	2	1	5	1	2	1	1	1	1	2	1
50018	11669.6	124.9	59.45	21.5	80.95	16	1	2	2	1	1	1	2	2	2	1	5.42857	11.2222	4	1	1	1	2	1	5	2	2	1	2	1	1	1	1
50019	8177.43	161.821	29.3214	13	42.3214	16	1	3	2	1	1	2	1	1	2	2	4	9.03333	4	2	3	1	2	1	5	1	1	1	1	1	2	2	2
50020	12548	218.25	55.5417	64.2917	119.833	15	1	2	2	1	1	2	3	2	2	2	6.42857	6.05833	4	2	2	1	2	2	5	2	2	1	1	1	1	2	4
50021	9946	164.571	48.5714	17.3929	65.9643	15	1	1	2	1	1	2	2	1	2	1	5.85714	6.575	4	1	2	1	2	1	5	1	2	1	1	1	1	2	1
50022	6609.43	107.929	24	28.9286	52.9286	14	1	3	2	1	1	2	2	2	2	2	1	7.21667	4	2	1	1	2	1	5	1	2	1	2	1	2	2	2
50023	7004.71	86.1071	39.8571	11.7143	51.5714	16	2	3	2	1	1	1	2	2	2	2	6.14286	7.89444	2	2	1	3	1	2	5	2	1	1	1	1	1	2	2
50024	7649.86	115.357	25.6786	28.0357	53.7143	16	2	3	1	1	1	2	2	2	2	3	10.5	7.55278	4	2	1	1	2	2	5	1	2	1	1	1	1	2	1
50025	7074	106.964	32.7857	18.75	51.5357	15	2	3	2	1	1	2	2	2	2	3	7.14286	7.50278	4	1	1	2	2	2	5	1	2	2	1	1	2	1	2
50026	5695.71	125.107	27.3571	14.1786	41.5357	15	2	1	2	2	1	2	3	3	2	2	8	7.86111	3	1	3	2	2	1	5	1	2	2	1	1	2	2	2
50027	10721.4	134.286	50	37.75	87.75	15	2	3	2	1	1	2	3	2	2	3	2.57143	7.275	4	2	1	1	2	2	5	1	2	1	1	1	1	2	2
50028	7852.71	118.857	33.5714	15.1429	48.7143	15	2	1	2	1	1	2	2	2	2	3	1.57143	6.76389	4	1	1	1	2	1	5	2	2	1	1	1	1	2	1
50029	12105.4	152.286	54.1786	36	90.1786	15	2	1	2	1	1	2	2	2	2	3	14.2857	6.81111	3	2	1	2	2	2	5	2	2	1	1	1	2	2	1
50030	10896	155.429	53.7857	16.4643	70.25	15	2	3	2	1	1	1	2	2	2	3	4.85714	6.03611	3	2	3	2	2	2	5	1	2	1	1	1	1	2	3
50031	7517.71	116.571	38.2857	24.2143	62.5	16	2	1	2	1	1	2	3	2	3	3	6.28571	7.775	4	1	2	1	1	2	5	1	2	1	1	1	1	2	1
50032	5283	125.179	27.6071	6.28571	33.8929	16	2	1	2	2	2	2	2	2	2	3	2.71429	8.1	3	2	1	2	2	2	5	1	2	1	2	1	2	2	1
50033	7690.57	176.929	33.4286	8.46429	41.8929	15	1	2	2	1	1	2	1	1	2	2	8.14286	7	4	1	1	1	2	1	5	1	2	1	1	1	1	2	1
50035	9194.71	143.536	33.25	23.4286	56.6786	16	1	1	2	1	1	2	2	2	2	2	7.42857	8.23889	3	2	1	1	2	2	5	2	2	1	1	2	2	2	2
50036	8118.57	128.179	39.3571	27.2143	66.5714	15	1	3	2	1	1	1	3	2	3	2	4.57143	7.79444	3	2	1	1	2	2	5	2	1	1	1	1	2	2	1
60001	6687.43	144.321	33.25	6.32143	39.5714	15	2	1	2	2	2	2	2	3	2	1	5.14286	8.41389	2	2	1	3	2	1	6	1	2	1	1	1	1	1	2
60002	16173.6	291.893	82.5357	56.6071	139.143	16	1	1	1	2	1	1	2	3	2	1	12.9286	6.83056	2	1	3	2	2	1	6	1	2	1	2	2	2	1	3
60003	6875.29	179.821	24.75	8.39286	33.1429	16	1	1	2	2	1	2	2	2	2	3	6.33333	7.99167	3	2	1	3	2	2	6	1	1	2	1	2	1	2	1
60004	9745.71	123.964	51.1071	18.1786	69.2857	15	2	1	2	1	1	2	3	2	1	3	6	10.4278	3	2	2	3	2	1	6	1	3	2	1	1	1	2	1
60005	9917.14	232.179	32.5	16.0714	48.5714	15	2	1	1	2	2	2	3	3	2	2	7.57143	6.93056	1	1	3	3	2	1	6	1	3	2	1	2	1	2	1
60006	10506.4	188.321	47.4286	24.0714	71.5	16	2	1	1	1	1	2	1	2	2	3	8.57143	7.58611	3	2	1	3	1	1	6	1	2	1	1	2	2	1	1
60007	11813.3	176.429	38.3214	45.9286	84.25	16	1	1	2	1	1	2	2	2	2	1	6.42857	8.03333	3	1	1	2	2	1	6	1	2	1	1	1	1	2	1
60008	10084.4	186.214	35.4286	27.9286	63.3571	16	2	1	1	1	1	1	1	2	2	3	7.46429	7.37222	2	2	2	1	1	1	6	1	2	1	1	2	1	2	2
60009	12837.3	217.536	67.3929	28	95.3929	15	2	1	2	1	1	2	3	2	2	3	6.28571	7.275	2	2	1	3	2	1	6	1	2	2	2	2	2	1	4
60010	6797.86	193.964	33.5357	10.2143	43.75	16	2	1	2	2	1	2	3	3	2	3	10.5714	6.61944	3	2	3	3	1	1	6	1	3	1	1	1	1	2	1
60011	10279.4	192.179	45.4286	48.4286	93.8571	16	1	1	2	1	1	2	2	1	2	3	3.28571	6.55556	3	1	2	1	3	1	6	1	2	2	2	1	1	1	4
60013	14038.1	233.75	64.9643	15.7143	80.6786	16	2	1	2	1	2	2	2	2	2	2	13	6.46389	3	2	3	1	1	2	6	1	2	2	1	2	1	2	1
60014	4615.29	144.857	27.9286	6.64286	34.5714	16	2	1	2	2	1	1	3	3	2	2	9	8.625	2	1	3	3	1	1	6	1	2	1	1	2	1	1	2
60015	20500.9	232.893	109.607	89.0714	198.679	16	1	1	1	2	2	1	1	3	2	1	5.28571	8.71111	2	2	1	3	2	1	6	1	2	1	1	2	2	1	3
60016	11650	183.643	52.1071	50.0357	102.143	16	1	1	2	1	1	2	2	3	2	2	4.85714	7.83611	1	1	2	2	2	1	6	2	2	1	1	1	1	1	1
60018	11044.4	173.821	48.7857	57.8929	106.679	16	1	1	2	1	1	2	3	1	2	2	7.04762	6.33889	3	1	2	2	2	1	6	2	2	1	1	2	1	2	1
60019	8595.71	177.286	49.0357	18.6429	67.6786	15	2	1	2	2	1	2	1	2	2	3	6.42857	8.34444	2	2	1	3	1	2	6	2	2	1	1	2	2	2	2
60020	8336.29	150.857	27.3214	15.4286	42.75	16	1	1	1	2	1	1	1	2	2	2	6.42857	7.57778	1	1	1	3	2	1	6	2	3	2	2	2	2	2	4
60021	11263	146.917	36.625	41.2917	77.9167	15	1	1	1	2	1	1	1	1	2	2	4.64286	7.30556	4	2	1	1	2	1	6	1	3	1	1	1	1	2	1
60022	17487.7	287.786	82.8929	96.0357	178.929	16	1	1	1	2	1	1	1	1	2	1	4.28571	5.625	2	1	1	3	2	1	6	1	2	2	2	2	2	2	1
60023	9970.86	120.643	32.3571	40.7143	73.0714	15	1	1	2	2	1	2	2	2	2	2	13.5714	7.17778	2	2	2	3	2	1	6	2	3	2	1	1	1	2	1
60024	17245.7	273.321	70.8571	67.8571	138.714	16	1	1	1	2	1	2	1	2	3	2	10.3333	6.13889	1	1	2	2	2	2	6	2	2	1	1	2	1	1	1
60025	7992.33	182.375	34.5	32.5417	67.0417	15	2	1	2	2	1	1	3	3	2	2	4.47619	8.46667	3	1	2	2	2	2	6	2	2	1	1	1	2	2	1
60028	12374.9	183.786	62.8214	26.5357	89.3571	16	1	1	2	1	1	1	3	3	2	3	6.42857	8.75278	4	1	3	2	1	1	6	1	2	1	1	1	1	2	1
60031	12600.1	154.321	32.4286	59.5714	92	16	1	1	1	1	1	1	1	1	2	1	10	7.97222	2	-	-	-	2	1	6	1	2	2	1	1	1	1	2
60032	10010.6	184.429	41.3571	39.3214	80.6786	15	1	1	2	1	1	2	2	3	2	1	5.28571	7.58056	3	2	3	2	2	1	6	1	2	1	1	1	1	2	1
60034	11394.6	222.25	62.5	69.6786	132.179	16	1	1	2	1	1	2	1	1	2	2	2.64286	6.79167	2	2	1	3	2	1	6	2	2	2	1	1	1	2	2
60035	14237.9	163.179	57.4286	62.7143	120.143	16	1	1	2	2	1	2	3	3	2	1	7.04762	7.33889	2	1	3	3	2	1	6	1	2	1	1	1	1	1	1
60036	13693.7	174.5	55.9286	62.3571	118.286	16	1	1	2	2	1	2	3	2	2	2	4.72619	7.88889	4	1	1	1	2	1	6	1	2	1	1	1	1	1	1
60040	5759.43	86.0357	26	19.25	45.25	16	2	1	2	2	2	2	3	2	2	2	4.44048	8.80278	2	-	-	-	2	1	6	1	3	1	1	2	2	1	2
60041	8568.57	106.571	26.5	45.0357	71.5357	16	1	1	2	1	1	1	2	2	2	2	4.57143	7.94167	2	1	3	3	2	2	6	2	3	1	1	1	1	2	2
60043	7724	177.286	37.5714	10.2143	47.7857	16	2	3	2	2	1	1	2	3	2	3	10.5714	7.5	2	2	3	2	2	1	6	1	3	1	1	1	1	1	1
60044	8299.33	122.25	42.75	26.8333	69.5833	16	1	1	2	2	1	2	2	2	2	2	4.57143	8.4	3	1	1	2	2	1	6	1	2	1	1	2	1	2	1
70001	6584.29	146.286	23.4643	15.4286	38.8929	16	2	1	2	2	2	2	1	2	2	2	6	6.83056	4	2	2	1	2	1	7	1	2	2	1	1	2	2	3
70002	9625.43	195.25	49.6071	30.7857	80.3929	15	2	1	1	2	1	2	1	2	4	3	3.42857	7.44167	3	1	2	3	2	1	7	2	2	2	1	2	2	2	2
70003	11679.2	170.042	26.2917	51.5417	77.8333	16	1	1	2	1	1	1	1	2	1	1	4.85714	7.43	3	-	-	-	2	2	7	1	2	2	1	1	1	2	1
70004	11154.6	240.929	59.5357	51.0357	110.571	15	1	1	1	1	1	2	1	2	2	1	1	6.34444	2	1	1	2	2	2	7	2	2	2	1	1	2	2	2
70005	10230.7	184.208	57.8333	29.4583	87.2917	15	2	1	2	1	2	2	1	1	1	2	11.2857	7.13571	4	1	3	2	2	1	7	2	3	2	1	1	1	1	1
70008	6480	136.5	29.3571	24.3214	53.6786	16	2	1	2	2	1	1	2	2	2	3	4.71429	5.8	3	2	2	2	2	2	7	1	2	1	1	1	1	2	1
70009	10645.9	136.821	43.1429	39.6429	82.7857	16	1	1	2	1	1	2	2	2	2	2	6.52381	7.57619	2	1	1	3	2	2	7	1	2	1	1	2	2	2	1
70010	7225	91.3214	26.8214	32.9643	59.7857	15	1	1	2	2	1	2	1	2	2	2	4.42857	6.88333	3	2	1	2	2	2	7	2	2	1	1	1	2	2	1
70011	7948.86	190.107	28.25	11.2857	39.5357	16	1	1	2	2	1	2	2	2	1	2	5.85714	7.51944	4	2	2	2	2	2	7	2	2	1	1	1	1	2	1
70012	5261.57	165.643	26.8929	16.4286	43.3214	15	1	1	2	2	2	2	2	2	3	2	4.14286	7.17381	3	2	1	1	2	1	7	2	2	1	1	1	1	1	1
70013	4393.62	112.531	23.2812	9.8125	33.0938	15	1	1	2	1	1	2	2	2	1	2	10.8571	6.1381	4	1	2	1	2	1	7	1	2	1	1	1	1	2	1
70015	5453.57	117.214	23.0357	20.5	43.5357	16	2	1	2	2	1	1	3	2	3	3	8	7.49286	4	2	2	1	2	2	7	1	2	1	1	1	1	2	2
70016	8622.86	112.607	24.5	44.0357	68.5357	16	2	1	2	2	1	2	2	2	2	3	5.28571	7.43571	2	2	1	2	2	2	7	1	2	2	1	1	2	2	1
70018	12492	224.719	60.8438	39.25	100.094	16	1	1	2	2	1	1	2	2	3	3	5.14286	7.04286	4	1	2	3	2	2	7	1	2	2	1	2	2	2	1
70019	5242.71	101.679	19.2857	16.8214	36.1071	15	2	1	2	2	1	2	2	2	3	3	4.07143	8.53056	2	1	1	2	2	2	7	2	2	1	1	1	1	2	1
70020	10473.9	175.893	39.8929	59.1786	99.0714	15	1	1	2	2	1	1	2	2	1	1	10.2857	6.025	2	2	1	2	2	2	7	1	2	2	1	1	1	1	2
70021	6964.57	161.929	30.4643	14.3571	44.8214	15	2	1	2	2	1	1	2	2	2	2	8.71429	6.28571	2	1	1	1	2	2	7	1	2	1	1	2	2	2	1
70022	5894.29	125.679	29.6786	9.57143	39.25	15	2	1	2	2	2	2	2	2	3	3	3.14286	7.03889	4	2	1	2	2	2	7	2	2	1	1	1	1	1	1
70025	8837.14	150.036	51.6071	28.7857	80.3929	15	2	1	2	2	1	2	2	2	3	3	4	7.61389	2	1	1	2	2	2	7	1	2	1	1	2	1	1	2
70027	4433.12	155.406	33.3438	12.8125	46.1562	16	2	1	2	2	2	1	2	1	2	2	6.7381	5.55476	2	2	1	2	2	2	7	1	2	2	1	2	2	2	1
70028	9698.71	193.393	36.75	27.5357	64.2857	16	1	1	2	2	1	2	1	2	2	2	4.35714	7.29722	2	2	2	2	2	2	7	2	2	1	2	1	2	1	3
70029	5905.38	167.188	27.875	12.9375	40.8125	15	2	1	2	1	1	2	2	2	2	2	3.92857	7.21667	4	1	2	2	2	2	7	1	1	1	1	1	2	1	2
70030	6383.86	129.893	26.5357	24.5	51.0357	15	2	1	2	2	1	2	3	3	2	2	8	7.7	1	2	3	2	2	2	7	1	2	1	2	2	2	2	2
70033	6129.5	133.969	34.125	14.6875	48.8125	15	2	1	2	1	1	2	3	2	2	3	3.28571	7.19048	3	2	3	1	2	2	7	1	2	1	1	1	1	1	3
70034	9023.86	137.214	41.25	20.2143	61.4643	16	1	1	2	1	1	1	1	1	2	2	4.64286	6.29167	4	2	2	1	2	2	7	1	1	1	1	1	1	2	3
70035	11820.6	134.036	49.4643	65.9643	115.429	16	1	1	2	1	1	2	2	1	2	1	7.5	6.38333	4	2	2	3	2	2	7	1	2	1	1	2	1	1	2
70036	11936.3	183.857	47.8929	48.0714	95.9643	15	1	1	2	2	1	1	2	1	2	2	7	7.4	2	1	1	1	2	2	7	1	2	1	1	1	1	2	1
70037	9390.88	130.719	35.8125	54.7812	90.5938	16	1	1	2	1	1	2	1	2	2	2	8.85714	7.57857	2	1	1	2	2	2	7	2	2	2	1	1	1	2	4
70038	7745	129.321	28.1786	51.8929	80.0714	15	1	1	2	2	1	1	2	2	2	2	5.21429	6.96111	3	2	2	1	2	2	7	1	2	1	1	1	1	1	2
70040	9140.29	143.071	33.1786	40.8214	74	15	1	1	2	2	1	2	1	2	2	2	3.85714	6.11667	2	2	3	2	2	2	7	1	2	1	1	1	1	1	1
70041	10932.6	215.429	44.9286	36.8214	81.75	15	1	1	2	1	1	2	1	2	2	1	2.28571	7.21111	3	1	1	2	2	2	7	1	2	1	1	1	1	2	4
70042	8075.43	220.643	34.4643	7.03571	41.5	16	2	1	1	2	2	2	3	2	2	2	14.4286	6.98056	2	2	1	3	2	2	7	1	2	1	1	1	1	2	1
70045	8579.86	245.964	49.1071	16.5357	65.6429	15	2	1	2	2	1	2	2	2	2	1	6.57143	7.2881	3	2	2	1	2	2	7	1	2	2	1	1	1	1	2
70046	5797.71	152.393	23.6429	12.4286	36.0714	16	2	1	2	2	2	2	3	2	2	2	5.89286	6.70476	3	2	1	1	2	1	7	1	1	1	2	2	2	1	1
70048	6128	139.679	32.8214	10	42.8214	15	2	1	2	2	2	2	2	2	2	3	16	6.11389	2	2	2	2	2	2	7	1	2	1	1	1	1	2	2
70050	15226.3	193.167	80.25	36	116.25	15	2	1	2	1	1	2	3	2	2	2	5.14286	9.80278	4	2	2	2	2	2	7	1	2	1	1	1	1	1	3
70051	9316	209.321	39.4643	32.6786	72.1429	15	1	1	1	2	1	2	2	2	2	2	3.57143	6.03333	4	2	2	3	2	2	7	1	2	1	1	1	1	1	1
70053	12052.1	167.786	51.1071	25.75	76.8571	15	2	1	2	2	1	1	3	2	3	3	9.71429	7.06905	2	2	2	3	2	2	7	1	2	1	1	1	2	1	1
70054	8995	163.333	38.7917	25.0417	63.8333	15	2	1	2	2	1	2	2	3	2	3	5.90476	8.70278	2	1	2	2	2	2	7	1	2	1	1	1	1	1	2
70055	7820.14	130	28.1786	30.6786	58.8571	15	1	1	2	1	1	2	1	2	2	2	6.7381	5.94444	3	2	3	1	2	2	7	1	1	1	1	1	1	2	3
70057	10325.5	165.583	62.375	51.375	113.75	16	1	1	2	1	1	2	2	2	2	2	14.1429	9.11667	2	2	1	1	2	2	7	1	2	1	1	1	1	2	1
70058	6179.86	183.571	27.1071	4.75	31.8571	16	2	1	2	2	1	2	3	3	2	3	7.64286	7.95	3	2	3	2	2	2	7	1	2	1	1	1	1	1	4
70059	7073.43	151.071	26.9643	9.10714	36.0714	15	2	1	2	2	1	2	2	1	2	3	1	8.42222	2	2	2	2	2	2	7	1	2	1	1	1	1	1	1
70060	6796.43	174.714	29.5357	8.5	38.0357	16	2	1	2	2	2	2	3	3	2	3	3.57143	6.41389	2	2	2	3	2	1	7	1	2	2	1	1	2	2	1
70061	11359.9	186.393	45.0357	14.8929	59.9286	16	2	1	2	1	1	1	3	3	2	3	11.4286	7.90833	3	2	1	2	2	2	7	1	2	1	1	1	1	2	1
70062	5706.57	163.5	26.6786	6.21429	32.8929	16	2	1	2	2	1	2	3	2	4	3	2.57143	6.42778	2	1	2	3	2	2	7	1	2	1	1	1	1	1	2
70063	8285.43	131.143	32.1786	31.0714	63.25	15	2	1	2	2	1	2	2	2	3	3	7.92857	7.8119	4	2	1	2	3	2	7	1	3	1	1	1	2	1	1
70065	6636.71	130.75	25.4286	21.1786	46.6071	15	1	1	2	1	1	1	2	2	3	3	15.7143	7.76111	3	2	1	3	3	2	7	1	1	2	1	1	1	1	1
70066	10479.7	173.536	47.75	43.8929	91.6429	16	1	1	2	2	1	2	2	2	4	3	10	6.66111	2	1	3	2	3	2	7	1	2	2	1	1	1	2	1
70068	14036.7	180.214	47.8571	55.8214	103.679	15	1	1	1	1	1	2	1	1	2	2	6	7.2	3	1	3	1	3	2	7	1	2	2	1	1	2	1	1
70069	10790.1	134.107	44.5714	56.2143	100.786	15	1	1	2	1	1	1	2	2	3	3	4.57143	7.84444	4	1	2	1	3	2	7	1	2	1	1	1	1	2	1
70070	8460.86	143.571	40.0357	27.6429	67.6786	15	1	1	2	2	1	2	2	2	3	2	5.71429	6.46389	3	1	2	2	3	2	7	1	2	1	1	1	1	1	1
70071	8194	116.857	42.9643	14.0714	57.0357	15	2	1	2	2	1	2	2	1	2	3	7.07143	8.43889	2	2	2	3	3	2	7	1	2	1	1	1	1	2	1
70073	12998.3	228.25	65.9643	50.75	116.714	16	1	1	2	2	1	1	2	2	3	2	0.285714	7.51389	3	-	-	-	3	2	7	1	2	1	1	1	1	1	4
70074	5113.86	126.857	26.1071	8.92857	35.0357	15	2	1	2	2	1	2	1	2	2	3	12	7.26111	2	1	1	2	2	1	7	1	2	1	2	2	2	2	3
70075	8804.67	199.833	29.4167	8.625	38.0417	16	1	1	2	2	1	1	3	2	2	2	5.88095	8.43333	2	1	1	2	3	2	7	1	2	2	1	1	1	1	4
70076	13306.3	192.5	68.0357	26.7143	94.75	16	2	1	2	1	1	2	1	1	2	3	3.30952	8.04167	2	1	1	3	2	2	7	1	2	1	1	1	1	2	3
70078	10453.2	168.1	49.05	34.7	83.75	16	1	1	1	2	1	2	1	1	2	1	7	5.89722	3	1	1	1	3	2	7	2	2	1	1	1	2	1	1
70079	6901.29	163.321	26.25	14.1429	40.3929	15	1	1	2	2	1	2	1	2	2	3	10	8.03889	3	-	-	-	3	2	7	2	2	1	1	1	1	2	1
70080	7314.29	189.25	29.6071	10.3929	40	15	2	1	2	2	1	2	2	2	2	3	7.78571	7.53611	4	2	2	2	2	2	7	1	2	2	1	1	1	2	1
70082	8987.14	161.679	33.9643	26.2857	60.25	16	2	1	2	2	1	2	2	2	2	3	16	7.59722	4	2	1	2	2	1	7	1	2	1	1	2	1	2	2
70084	11331.1	136.893	53.7143	40.4286	94.1429	16	1	1	2	1	1	1	2	2	2	2	6	7.45833	3	2	3	2	3	2	7	1	2	1	1	1	1	2	2
70085	13000.1	172.857	49.1071	47.8929	97	16	1	1	1	2	1	2	1	2	3	2	5	7.58056	2	2	1	2	3	2	7	2	2	1	1	1	1	1	1
70086	5724.29	124.75	22.7143	9.32143	32.0357	16	2	1	2	2	1	1	2	2	2	3	9.28571	8.20833	2	2	2	1	2	2	7	1	2	1	1	2	1	2	4
70087	8433	165.536	39.4643	34.7857	74.25	15	1	1	2	1	1	2	2	2	2	3	8.57143	5.94444	2	1	2	3	3	2	7	1	2	2	1	1	2	1	1
70088	10320	191.214	65.5714	24.3214	89.8929	15	2	1	2	1	1	1	3	3	3	3	6.42857	6.90833	2	1	3	3	3	2	7	1	1	1	1	2	2	1	2
70089	5589.57	125.357	22.6071	6.14286	28.75	15	2	1	2	2	1	2	2	1	2	3	7.5	8.96667	3	2	3	2	2	1	7	1	2	1	1	1	2	2	1
70091	4925.29	137.75	22.5	8.42857	30.9286	15	2	1	2	2	1	1	3	2	2	3	14.7619	8.51944	3	2	2	2	3	2	7	1	2	1	1	1	1	1	1
70092	8557.14	202.536	34.2143	17.6071	51.8214	15	1	1	2	2	1	1	2	2	2	2	8.21429	6.3619	2	2	2	2	3	2	7	1	2	2	2	1	2	2	2
70095	4635.57	163.143	26.4286	9.78571	36.2143	16	1	1	2	1	1	1	1	1	2	2	7.57143	8.38611	2	2	1	2	2	2	7	1	1	1	1	1	2	2	1
70096	12491.5	258.583	50.75	45.375	96.125	15	1	1	2	2	1	2	2	1	2	2	9.14286	6.94444	3	2	2	2	2	2	7	1	2	2	1	1	1	1	1
70098	7836.71	220.393	30.8214	19.5	50.3214	16	2	2	2	2	1	2	2	2	2	3	7.57143	8.44167	2	2	2	2	2	2	7	1	2	1	2	1	2	1	2
70099	8790.71	144.786	35.7143	29.4643	65.1786	15	1	1	2	1	1	1	2	2	2	3	12.8571	8.31389	3	1	1	2	2	2	7	1	2	1	1	1	2	2	2
700102	7411	177.25	35.4643	14.9643	50.4286	16	2	1	2	2	1	1	3	3	2	2	5.14286	5.03056	2	1	2	2	2	1	7	1	2	2	1	2	2	1	1
700104	8470.57	120.464	24.5357	38.3571	62.8929	16	1	1	2	2	1	1	3	3	2	2	7.64286	6.15833	3	1	2	2	3	2	7	1	2	1	1	2	1	2	2
700105	9714.43	176.429	43.5	31.8929	75.3929	16	1	1	1	1	1	1	2	1	2	2	10.7143	6.37222	2	2	2	3	2	2	7	1	2	1	1	1	1	1	3
700106	6437.14	145.464	30.7857	22.9286	53.7143	16	2	1	2	2	1	2	3	2	2	3	8.28571	7.08333	2	2	2	2	2	2	7	1	2	1	1	1	2	1	1
700108	10431.6	213.214	47.4643	21.8929	69.3571	16	2	1	2	2	1	1	1	2	2	3	3.57143	6.20278	2	1	3	3	2	2	7	1	2	1	1	1	1	1	2
700109	5458.57	121.393	19.8929	11.9286	31.8214	15	2	1	2	2	1	1	2	3	2	3	7.85714	7.76389	2	1	3	2	2	2	7	1	2	1	2	1	1	2	1
700110	8639.71	199.786	40.2857	26.3929	66.6786	15	1	1	1	2	1	1	1	1	2	2	10.8571	7.23889	2	2	2	1	2	2	7	1	2	1	1	1	1	2	1
700111	7360.29	184.571	25.25	15.0357	40.2857	15	2	1	2	2	1	2	2	2	2	1	5.42857	5.66389	2	1	3	2	2	2	7	1	2	1	1	1	1	1	2
700112	9187.14	197.929	33.5	11.9286	45.4286	16	2	1	2	2	1	1	2	2	2	3	7.21429	7.39722	1	2	3	2	2	2	7	1	2	1	2	1	1	2	1
700115	8886.86	172.107	33.75	28.4286	62.1786	16	2	1	2	2	1	1	2	2	2	2	9.97619	6.275	2	2	3	2	2	2	7	1	2	1	1	1	1	2	1
700116	5608.57	128.214	24.5	20.0357	44.5357	15	2	1	2	2	1	2	2	2	2	3	8.85714	9.4	3	2	1	2	2	2	7	1	2	1	1	1	2	1	1
700118	6529.14	166.429	23.6786	10.5357	34.2143	16	2	1	2	2	1	2	3	3	2	2	5.92857	7.22222	2	1	1	2	2	1	7	1	3	1	1	1	1	1	2
700121	3742	150.536	23.8929	8.28571	32.1786	16	2	1	2	2	1	2	2	3	2	2	8.97619	5.61389	2	2	3	3	2	2	7	1	2	1	1	1	2	2	1
700122	10129.9	145.036	54.2857	34.1429	88.4286	15	2	1	2	1	1	2	2	3	2	3	6.42857	8.35	2	2	2	3	2	2	7	1	3	1	1	1	1	2	1
700123	4163.43	118.536	20.5357	13.0714	33.6071	16	2	1	2	2	1	2	2	2	1	2	10.8571	7.30833	2	2	2	2	2	2	7	1	2	1	1	1	1	2	1
700125	7929.71	116	39	14.75	53.75	16	2	1	2	2	1	1	2	2	3	3	5.5	7.42222	3	2	3	2	1	2	7	1	2	1	1	1	1	2	1
700127	14435.3	119	36.1667	76.875	113.042	15	1	1	2	1	1	2	2	2	2	2	7	9.50833	1	1	2	2	2	2	7	1	2	1	1	2	1	1	1
700131	8447.57	187.893	50.75	25.75	76.5	15	2	1	2	2	2	2	2	2	2	3	6	7.41944	3	2	3	2	2	2	7	1	2	2	2	1	2	2	2
700132	7490.17	120.625	35.4583	16	51.4583	16	2	1	1	2	1	2	3	2	2	3	7.14286	6.03889	3	1	2	2	2	2	7	1	2	1	1	1	1	1	2
700133	7959	215.036	40.6429	12.7857	53.4286	15	2	1	2	2	1	1	3	2	2	3	5.85714	8.71944	2	2	3	2	2	2	7	1	2	2	1	2	2	1	2
700138	7254.5	148.542	29.2917	22.25	51.5417	15	1	1	2	1	1	2	2	2	3	3	8.92857	7.3	4	2	2	3	2	2	7	2	2	1	1	2	2	2	1
700143	9556.14	170.107	44.6429	48.0357	92.6786	16	1	1	2	2	1	1	2	2	3	3	8.42857	7.50278	3	2	3	2	2	2	7	1	2	1	1	2	1	2	3
700145	12604.9	183.929	46.9286	49.75	96.6786	15	1	1	2	1	1	2	2	1	2	2	4.71429	6.48889	4	1	3	2	2	2	7	1	1	1	1	1	2	2	1
700146	10481.6	205.821	47.3571	26.2143	73.5714	16	1	1	2	1	1	2	1	1	2	3	9.14286	7.15	2	1	2	1	2	2	7	1	2	1	1	2	2	2	1
700147	4639.43	154.714	32.5357	21.7143	54.25	15	2	1	2	2	1	2	3	2	2	2	7	5.98889	4	2	1	3	2	2	7	1	2	1	1	1	1	1	1
700150	8116.43	172.75	39.9643	15.9643	55.9286	15	2	1	2	2	1	2	3	2	3	3	3.85714	7.67778	1	2	2	2	2	2	7	1	2	1	1	2	2	1	1
700151	8361.86	179.071	33.6071	21.6071	55.2143	15	2	1	1	2	1	2	3	2	3	3	11.1429	7.79722	2	2	2	1	2	2	7	1	2	1	1	1	1	1	1
700152	6879.57	196.357	35.6071	15.0714	50.6786	15	2	1	2	2	1	1	3	3	2	3	10	8.225	2	1	1	3	2	2	7	1	3	1	1	2	2	1	4
700153	4583.43	128.643	21.5	7.07143	28.5714	15	2	1	2	2	2	1	2	2	3	3	4.71429	7.38611	4	1	1	1	2	2	7	2	2	1	1	2	1	2	1
700154	10393.5	198.958	43.7083	40.8333	84.5417	16	2	1	1	1	1	2	3	3	3	3	4.92857	7.17778	3	1	1	3	2	2	7	1	2	1	1	1	2	2	1
700156	9162.71	176.893	50.5714	23.4643	74.0357	16	2	1	2	1	2	1	3	2	3	3	7.14286	7.45556	3	2	3	2	2	2	7	1	2	1	1	2	1	1	1
700157	5196	118.75	25.1071	15.3214	40.4286	16	2	1	2	1	1	2	3	3	3	3	3.21429	7.87778	2	1	1	2	2	2	7	1	2	1	1	1	1	1	1
700158	11826.1	210.964	48.3571	43.1786	91.5357	16	1	1	1	2	1	1	2	2	2	1	5.85714	7.39167	4	1	2	3	2	2	7	1	2	1	1	1	1	2	1
700159	7318.6	166.95	21.65	2.55	24.2	16	2	1	2	2	1	1	2	2	3	3	5.71429	8.07222	3	1	2	2	2	2	7	2	2	1	1	1	1	1	1
700160	7027.71	199.5	33.5	28.1429	61.6429	15	2	1	2	2	1	1	3	2	2	3	4.5	6.94167	2	2	3	3	2	1	7	2	2	1	1	1	1	2	1
700162	9297.86	155.107	36.6071	37.9643	74.5714	16	2	1	2	2	1	2	3	1	2	1	3.85714	8.23611	4	1	2	2	2	1	7	1	2	1	1	1	1	2	1
700163	11083.3	194	41.8571	29.2857	71.1429	15	1	1	2	2	1	2	2	2	2	1	6.85714	6.91667	4	1	3	2	2	2	7	1	2	1	1	1	1	2	4
700164	5338.43	82.25	17.3571	18.2143	35.5714	15	2	1	2	2	1	1	3	3	1	2	11.5	8.60556	4	1	1	2	2	2	7	1	2	1	1	1	2	2	2
700165	13374.9	186.786	81.75	23.5	105.25	16	2	1	2	1	1	1	1	2	3	3	12.5714	7.79444	2	1	3	2	2	1	7	2	2	1	1	1	1	1	3
700166	6698.29	169.143	37.1786	11.6071	48.7857	16	2	1	2	2	1	2	2	3	2	2	6.28571	6.64167	4	1	3	2	2	2	7	2	2	1	1	1	1	1	1
700168	4089.71	105.929	13.25	7.53571	20.7857	16	2	1	2	2	1	1	3	3	2	3	6.5	7.19722	4	2	1	2	2	2	7	1	2	1	1	1	2	1	1
700172	7772.57	145.607	26.6071	19.8214	46.4286	16	2	1	2	1	1	1	2	2	2	3	7.28571	8.27222	3	2	3	2	2	2	7	1	2	1	1	1	1	1	3
700173	9028.71	117.429	43.9643	23.1071	67.0714	16	1	1	2	1	1	2	1	3	2	2	10.9286	9.06944	2	1	2	3	2	2	7	2	2	1	1	1	2	1	1
700176	8923.2	151.6	48.5	27.65	76.15	16	2	1	2	1	1	1	2	2	2	3	7.14286	6.78333	3	1	3	1	2	2	7	1	2	1	1	1	1	1	1
700177	11733.5	189.25	40.2083	50.0417	90.25	15	1	1	2	2	1	2	2	2	2	1	7.71429	6.24167	3	1	2	2	2	2	7	1	2	1	1	1	1	2	1
700179	9063.14	209.286	60.7143	42.7857	103.5	16	2	1	2	2	1	2	3	2	2	3	9.28571	7	2	1	1	2	2	2	7	1	2	1	1	1	1	1	1
700180	8523.2	167	42.25	31.8	74.05	15	2	1	2	2	1	2	3	3	4	3	9.42857	7.57667	2	1	1	3	2	2	7	1	2	1	1	2	1	1	2
700181	12136.3	127.464	61.8571	30.1786	92.0357	16	2	1	2	1	1	2	2	2	2	3	5.57143	6.50833	2	2	2	3	2	2	7	2	2	2	1	1	2	2	1
700185	8394.88	190.312	31.7188	20.9688	52.6875	15	2	1	2	2	1	2	2	1	2	3	2.28571	6.98333	2	2	2	2	2	2	7	1	2	2	1	2	2	2	1
